# Supplementary material for: Duplication of the bodily self: a perceptual illusion of dual full-body ownership and dual self-location
Source: R Soc Open Sci. 2020 Dec 9;7(12):201911. doi: 10.1098/rsos.201911 (PMC7813251; doi:10.1098/rsos.201911)
Supplement: Data S1 [file rsos201911supp3.xlsx]

## Sheet: Fig 2 (exp 1, questionnaire)
Participant / Statement	S1	S2	S3	S4	S5	S6	S7	S8	S9	S10
SS
1	-1	-1	0	1	1	2	-3	-3	-3	-3
2	-3	-3	-3	-3	-3	-1	-1	-2	-3	0
3	1	-2	3	3	-2	-2	-3	-3	-3	-3
4	2	0	1	2	1	2	-2	-2	-3	1
5	2	3	3	3	3	3	1	2	-3	-3
6	3	3	3	3	3	3	-3	-3	-3	0
7	2	2	2	3	2	2	-3	-3	-3	-3
8	-3	3	-3	3	-3	3	3	-3	-3	-3
9	2	3	-1	2	2	2	1	1	-2	0
10	3	3	2	2	2	3	2	1	-3	2
11	-1	2	0	0	0	1	2	-3	-3	3
12	3	3	1	1	1	1	-3	-3	-3	-3
13	3	3	2	2	2	2	1	2	-3	1
14	-2	3	-3	3	-3	3	-3	-3	-3	3
15	1	1	2	3	1	1	-1	-1	-3	0
16	3	3	3	3	3	3	0	-3	-3	2
17	3	3	0	2	0	2	1	0	0	1
18	1	2	1	2	1	1	-3	-3	-3	-3
19	3	3	-3	-3	-3	-3	-1	2	-3	1
20	3	-2	0	3	0	0	1	-3	-3	1
Mean	1.25	1.6	0.5	1.75	0.4	1.4	-0.7	-1.5	-2.8	-0.3
AA
1	-3	-2	-3	-2	-3	-2	-2	-3	-3	-2
2	-3	-3	-3	-3	-3	-3	0	-3	-3	1
3	-3	-3	-3	-3	-3	-3	3	-3	-3	3
4	-1	1	0	-1	0	-1	2	-3	-3	0
5	-3	-3	-3	-3	-3	-3	3	-2	-3	-3
6	-2	-3	-2	-3	-2	-3	2	0	-3	3
7	-3	-3	-2	-3	-2	-3	-3	-3	-3	-3
8	-3	1	-3	1	-3	1	2	-3	-3	0
9	1	1	-2	1	-1	1	2	-2	-2	1
10	-1	-2	-2	-2	-2	-2	-2	0	-3	-2
11	-3	-3	-3	-3	-3	-3	-3	-3	-3	2
12	-3	-3	-2	-3	-2	-3	2	-2	1	0
13	-3	-3	-3	-3	-3	-3	-3	-3	-3	-3
14	-3	-3	-3	-3	-3	-3	-3	-3	-3	3
15	1	-1	-2	-1	-2	-2	1	1	-3	1
16	-3	-3	-3	1	-3	-3	3	2	-3	3
17	-1	-1	2	2	-2	-1	2	1	-2	-1
18	2	1	1	1	2	1	1	-3	-3	-3
19	2	2	0	0	-2	1	1	1	-3	2
20	2	-3	0	2	1	0	0	0	-3	1
Mean	-1.5	-1.65	-1.8	-1.25	-1.95	-1.7	0.4	-1.55	-2.7	0.15
SA
1	-2	-3	1	1	0	-3	0	0	-3	1
2	-3	-3	-3	-2	-3	-3	-2	-2	-3	1
3	-3	-3	3	3	-3	-3	-3	-3	-3	-3
4	-1	-1	2	3	0	-3	0	-2	-3	1
5	-3	-3	2	3	-3	-3	1	0	-3	-3
6	1	-3	3	3	1	-3	2	-1	-3	1
7	0	-3	1	2	1	-3	-3	-3	-3	-3
8	-2	1	3	3	-3	1	1	-3	-3	-3
9	1	-2	-1	2	0	0	2	1	-2	-1
10	-3	0	3	3	-2	1	2	-3	-3	1
11	-3	-3	2	2	-3	-3	-3	-3	-3	-2
12	1	-2	3	3	-3	-3	-1	-1	-3	-1
13	-3	-3	2	2	-3	-3	-3	-3	-3	-3
14	-3	-3	-3	3	-3	-3	-3	-3	-3	3
15	-3	-2	-2	3	-3	-2	-2	-2	-3	-3
16	-3	-3	3	3	-3	-3	-1	-1	-3	-3
17	-2	-3	3	3	-3	-3	0	-3	-2	-1
18	1	1	1	1	-2	-1	1	-3	-3	-2
19	-2	-3	3	3	-3	-3	-2	-2	-3	-2
20	-2	-3	3	3	-2	-3	-3	-3	-3	-2
Mean	-1.7	-2.2	1.45	2.35	-2	-2.3	-0.85	-2	-2.9	-1.2
AS
1	-3	-3	-3	-3	0	2	-1	-3	-3	-3
2	-3	-1	-3	-3	-2	-1	0	-1	-3	0
3	-3	-3	-3	-3	3	3	-3	-3	-3	-3
4	-1	-3	-2	-3	3	3	-3	-2	-3	-3
5	-1	-3	-3	-3	1	3	2	0	-3	0
6	2	-2	2	-3	3	3	2	-3	-3	-2
7	-3	-3	-3	-3	-3	-3	-2	-3	-3	-3
8	-3	1	-3	1	3	3	3	-3	-3	-3
9	1	-1	-1	2	2	1	1	1	-1	1
10	-2	-2	-2	-3	2	1	0	-2	-3	2
11	-2	-3	-3	-3	2	3	-3	-3	-3	-1
12	-3	-3	-1	-2	-1	-2	3	-1	-3	3
13	-3	-3	-3	-3	2	3	-1	-2	-3	-3
14	-3	-3	-3	-3	-3	3	-3	-3	-3	3
15	1	-3	-2	-3	-1	3	1	-2	-3	2
16	-3	-3	-3	-3	3	3	2	-1	-3	-2
17	1	-2	-3	-2	3	3	0	-1	-2	-2
18	0	1	-2	-3	2	2	-2	-3	-3	-2
19	-2	-2	-3	-3	3	3	-1	-3	-3	-2
20	0	-3	-2	-3	2	3	-2	-2	-3	2
Mean	-1.5	-2.2	-2.3	-2.45	1.2	1.95	-0.35	-2	-2.85	-0.8

## Sheet: Fig 3A (exp 2, SCR)
Participant / Condition	SS + Threat left body	AA + Threat left body	SS + Threat right body	AA + Threat right body
1	0.4912	0.1518	0.3272	0.0333
2	0.3964	0	0.1908	0.0683
3	0	0	0	0
4	0	0	0	0
5	0	0	0.3333	0.3333
6	0.3025	0	0.3333	0
7	0.2222	0	0.5905	0.0919
8	0	0.1077	0.282	0
9	0.8679	0	0	0
10	0	0	0	0
11	0	0	0	0
12	0.1777	0.0592	0.3313	0.0954
13	0	0	0	0
14	0.2346	0	0.0623	0.379
15	0	0	0	0
16	0.3256	0.585	0.662	0.1901
17	0	0	0.1036	0
18	0.9209	1	0.8357	0.1256
19	0	0	0.6135	0
20	0.6749	0.0464	0.439	0.3925
21	0.4827	0.1085	0.0786	0
22	0	0	0	0
23	0.1477	0	0.0208	0.0442
24	0	0	0	0
25	0	0	0	0
26	0	0.3333	0.2719	0
27	0.6524	0	0.2057	0
28	0	0	0	0
Mean	0.210596	0.085425	0.202911	0.0626286

## Sheet: Fig 3B (exp 3, SCR)
Participant / Condition	TheatEitherBody	ThreatTheSynchBody	ThreatTheAsynchBody
1	0	0	0
2	0.2796	0.3125	0.2484
3	0	0	0
4	0	0	0
5	0	0.0705	0.2862
6	0	0	0
7	0	0	0
8	0	0	0
9	0	0.0147	0
10	0.8318	0.877	1
11	0	0.2383	0
12	0	0	0
13	0	0	0
14	1	0.4348	0
15	0.218	0.2472	0.1354
16	1	0.7678	0.6122
17	1	0.9828	0.7503
18	0.144	0.0507	0
19	0	0	0
20	0.9154	0.1829	0.2899
21	1	0.3448	0.3342
22	0	0.0609	0
23	0.0343	0.0552	0.0189
24	0	0	0
25	0.5427	0.3331	0
26	0.1174	0.0085	0.0134
27	0.0805	0.6053	0.1449
28	0.0396	0.4805	0.0683
29	0.397	1	0
30	0	0.053	0.0946
Mean	0.253343	0.23735	0.133223
	0.0696951	0.0579045	0.045462

## Sheet: Fig 5A (exp 4, questionnaire)
Participant / Condition	S1	S2	S3	S4	S5	S6	S7	S8	S9	S10
SS
1	1	-2	1	2	2	2	1	-1	-3	-2
2	-2	3	3	3	1	2	0	-3	-3	-1
3	-3	-3	-3	-3	-3	-3	-3	-3	-3	-3
4	-2	2	0	2	-1	0	0	-3	-3	0
5	1	3	3	3	1	1	-3	-3	-3	-3
6	3	3	1	3	2	3	-2	-3	-3	-2
7	-1	-2	-2	1	1	1	1	-2	-3	2
8	3	3	0	3	0	3	-3	-1	-3	-0.48
9	2.4	2.6	0	2.4	0	2.6	-2.6	-2.6	-2.4	-2.6
10	-2.3	-2.6	1	0.5	-2.2	-2.5	1.6	1.8	-2.8	1.8
11	1	1	-2	0	-3	0	-2	-2	-3	1
12	2	1	3	3	1	-2	2	-1	-3	-1
13	1	3	3	3	1	3	-3	-3	-3	0
14	-3	3	-3	-3	-3	-3	-3	-3	-3	-3
15	2	3	2	2	2	3	2	0	-3	3
16	2	2	0	0	0	0	-2	-3	-3	-2
17	3	3	2	2	2	2	-1	-2	-3	2
18	3	3	-3	3	-3	3	3	-3	-3	0
19	3	2	3	3	-3	3	-3	-2	-3	3
20	-1	2	0	1	0	2	-3	-3	-3	-2
21	2	2	3	2	1	1	-3	-3	-3	-3
22	-2	1	-2	-1	3	3	1	-3	-3	0
23	0	-1	0	0	0	0	2.5	2.5	-3	0
24	1	3	-1	3	1	3	1	-3	-3	0
25	3	3	3	3	3	3	-3	-3	-3	-3
26	3	0	-1	1	3	3	1	2	-3	1
27	3	3	1	2	2	1	2	-1	-3	2
28	1	1	-2	-1	2	3	1	0	-3	0
29	1	2	2	1	1	1	1	-3	-3	1
30	1	3	-3	3	-1	3	3	-3	-3	-3
Mean	0.87	1.56667	0.3	1.46333	0.326667	1.37	-0.45	-1.87667	-2.97333	-0.476
AA
1	-2	1	3	0	1	0	2	-3	-3	3
2	2	3	-3	3	0	3	2	-3	-3	-3
3	-3	-3	-3	-3	-3	-3	-3	-3	-3	-3
4	-3	-3	-3	-3	-3	-3	0	-3	-3	3
5	-2	-3	-1	-3	-1	-3	1	-3	-3	0
6	-2	-1	2	2	-2	-2	3	-3	-3	2
7	-1	-3	1	3	-1	3	1	-3	-3	-1
8	-3	-2	2	1	-3	-1	-3	-1	-3	-1
9	2.5	2.3	2.2	2.25	2.5	2.3	-2.3	-2.5	-2.3	-2.2
10	0	-1.75	0.8	1.6	1.2	1.8	0.75	-1.6	-2.8	-2.2
11	-3	-3	-3	-3	-3	-3	-1	-2	-3	-1
12	-3	-3	-3	-3	-3	-3	0	-3	-3	-3
13	-3	-3	-3	-3	-3	-3	-1	-3	-3	-3
14	-3	3	-3	-3	-3	-3	-3	-3	-3	-3
15	-3	3	-3	-3	-3	-3	-3	-3	-3	-3
16	0	-3	-1	-1	1	1	-2	-2	-3	1
17	1	-3	-3	-3	-3	-3	2	1	-2	0
18	3	-3	-3	3	-3	3	-3	-3	-3	3
19	-3	-3	-3	-3	-3	-3	3	3	-3	-3
20	-3	-2	-2	-2	-1	-3	-2	-3	-3	1
21	1	1	1	1	1	1	3	-3	-3	3
22	-1	0	-2	-2	-2	-2	-2	-3	-3	-3
23	1	-1	0	1	0	1	2	0	-3	1
24	-3	-3	-3	-3	-3	-3	1	-3	-3	-3
25	-3	-3	-3	-3	-3	-3	2	-3	-3	-3
26	1	-2	1	1	2	1	-1	1	-1	-1
27	2	1	3	2	3	1	2	-3	0	0
28	0	3	1	1	2	3	3	-3	-3	2
29	0	-3	2	1	-2	0	1	-3	-3	0
30	-3	-3	-3	-3	-3	-3	2	-3	-3	1
Mean	-1.11667	-1.24833	-0.966667	-0.705	-1.24333	-0.863333	0.148333	-2.23667	-2.77	-0.613333

## Sheet: Fig 5B (exp 4, self-loc task)
Participant / condition	Location A (Corridor)	Location B (Testing room)	Location C (Real body)
SS
1	2.8	6.6	0
2	0.5	0.5	9.4
3	0	0	10
4	3.6	4	9.5
5	9.8	5.5	0
6	4	6	0
7	5.7	5.7	6.8
8	8	8	0
9	9	9.1	1.6
10	2.7	6.9	3.2
11	3.1	3.1	5.1
12	8	9	7
13	7.8	0	2.1
14	8	8	0
15	5.1	5.3	5.3
16	5	5	0
17	7.9	7.8	8.4
18	0	5	10
19	10	10	0
20	6.8	6.9	1.3
21	0	0	10
22	10	10	0
23	1.9	1.9	0.8
24	10	10	0
25	5.1	7.3	0.4
26	5	8	3
27	6.7	1.7	8.4
28	7.4	9.4	9
29	5	7	5
30	0	0	10
Mean	5.29667	5.59	4.21
AA
1	5.5	7.4	0.1
2	4.8	4.6	1.6
3	0	0	10
4	0.2	0.2	9.8
5	4.3	4.1	1.8
6	2	8	0
7	3.9	4.1	5.6
8	3.5	6.5	0
9	8.9	8.8	8.8
10	2.4	7.1	4.8
11	0.4	0.4	8.8
12	4	4	8
13	0	2	10
14	0	0	10
15	0	0	10
16	5	5	0
17	0.2	0.1	9.4
18	5	10	0
19	10	10	0
20	8.4	6.3	2.6
21	0	2	4.1
22	6.2	6.2	0
23	2.6	2.6	0.1
24	10	10	0
25	10	10	0
26	7	8	3
27	0	7.6	0
28	4.8	6.3	8.2
29	7	4	10
30	0	0	10
Mean	3.87	4.84333	4.55667

## Sheet: Fig 7 (exp 5, questionnaire)
Participant / Condition	S1	S2	S3	S4	S5	S6	S7	S8
SS + 1PP-1PP
1	1	2	2	2	2	2	-2	0
2	-3	3	3	-3	3	3	-3	-3
3	-2	3	-2	-2	3	-3	-3	-2
4	-3	1	3	-3	2	3	-2	-3
5	-3	3	3	-3	3	3	-3	-3
6	3	3	3	3	3	3	2	-3
7	1	-1	2	1	-2	2	-2	-3
8	3	0	0	3	3	3	-3	3
9	0	1	0	0	1	1	-3	-2
10	-3	3	-3	-3	3	-3	-3	-2
11	3	3	3	-3	3	3	3	-3
12	3	2	2	3	2	2	-2	-3
13	3	3	3	-2	3	3	-2	-1
14	3	3	3	3	3	3	0	-3
15	2	1	1	1	2	2	1	-1
16	0	3	-3	-3	1	-2	-2	-3
17	1	1	2	1	1	2	1	0
18	3	3	3	3	3	3	3	0
19	-2	2	1	-2	2	1	-2	-1
20	3	-2	0	3	0	0	2	-3
21	0	-1	2	1	-2	2	1	1
22	3	2	3	2	3	3	1	-3
23	1	0	0	1	0	0	0	-1
24	2	2	2	2	2	2	3	-2
25	3	-1	1	3	-1	1	2	-2
26	2	2	1	2	1	1	2	-2
27	0	0	0	-1	0	0	-1	-2
28	-3	2	-1	-3	1	-1	-3	-3
29	-3	-3	3	-3	-3	3	-3	-3
30	1	2	2	1	2	2	-3	-2
Mean	0.633333	1.4	1.3	0.133333	1.46667	1.46667	-0.7	-1.83333
AA + 1PP-1PP
1	1	2	2	0	2	2	0	1
2	-3	3	3	-3	3	3	-3	-3
3	-2	1	-3	-1	-1	-3	-2	-2
4	-3	-3	1	-3	-3	-1	-3	-3
5	-3	-3	-3	-3	-3	-3	-3	-3
6	2	2	2	2	2	2	2	-3
7	1	0	1	1	0	1	2	0
8	-3	0	0	-3	0	0	-3	-3
9	2	2	2	3	1	2	3	-3
10	-2	3	1	-3	3	1	-2	1
11	-3	3	3	-3	-3	-3	-3	-3
12	-2	1	1	1	-2	1	1	-3
13	-3	-2	0	-3	-2	-3	-2	-3
14	1	3	3	-3	2	2	1	2
15	0	1	1	0	1	1	0	-1
16	-3	3	-3	-3	2	-3	-3	2
17	1	1	2	0	1	2	0	0
18	-3	-3	-3	-3	-3	-3	-3	-3
19	-3	1	-1	1	-1	-2	-3	-3
20	-1	0	0	-2	0	-1	0	-1
21	-3	-3	2	-2	-3	0	-3	-1
22	-3	-3	2	-3	-3	2	-3	0
23	-1	0	-1	0	0	-1	-1	-2
24	0	1	1	1	1	1	0	-3
25	-3	2	-2	-3	-1	-3	1	-3
26	0	1	-1	0	0	0	1	-3
27	0	0	0	-1	0	0	-1	1
28	-3	-3	-3	-3	-3	-3	-3	-3
29	-3	-3	3	1	-3	3	-3	2
30	-2	-1	-1	-2	-1	-1	-3	2
Mean	-1.46667	0.2	0.3	-1.23333	-0.466667	-0.233333	-1.2	-1.36667
SS + 1PP-1PP-3PP
1	-1	3	3	-1	3	3	-1	-3
2	3	3	3	3	3	3	3	-3
3	2	-1	2	1	-1	2	-2	-2
4	3	-1	-1	0	2	2	2	-3
5	3	3	3	3	3	3	-3	-3
6	0	2	-2	1	3	-2	-3	-3
7	2	1	2	2	1	1	0	-2
8	3	3	3	3	3	3	0	3
9	-2	2	2	-2	2	2	-2	-3
10	1	2	1	-3	2	-1	1	1
11	3	3	3	-3	3	3	3	-3
12	3	3	-3	1	3	-3	-2	-3
13	-2	2	2	-3	2	2	-2	-2
14	1	2	2	0	2	2	-1	-3
15	-3	-2	1	-3	-1	2	-3	1
16	2	2	2	0	2	1	2	-3
17	1	2	2	1	1	2	0	0
18	3	3	3	3	3	3	3	0
19	1	2	2	2	2	2	2	-1
20	2	1	1	2	1	1	3	-3
21	-2	-2	1	-2	-2	2	-1	-1
22	1	2	3	3	2	3	-3	-3
23	0	1	0	0	1	0	0	-1
24	3	2	2	3	2	2	3	-2
25	3	0	1	3	0	1	3	2
26	1	2	1	2	2	2	1	-2
27	0	-2	2	0	-2	2	-2	-3
28	-1	1	1	-1	1	1	-1	-3
29	-3	-3	3	-3	-3	3	-3	-3
30	-2	2	2	-3	2	2	-3	1
Mean	0.833333	1.26667	1.56667	0.3	1.4	1.63333	-0.2	-1.66667
AA + 1PP-1PP-3PP
1	-2	3	-3	-3	3	-3	-2	-3
2	-3	1	3	-3	1	3	-3	-3
3	1	0	1	0	1	1	-3	-2
4	-3	-3	2	-3	-3	-3	-3	-3
5	1	0	0	0	0	0	-2	0
6	2	2	2	1	2	2	0	-3
7	-1	-2	0	-1	0	0	-1	1
8	-3	0	0	-3	-3	-3	-3	-3
9	-3	2	-2	-3	3	0	-3	-3
10	1	2	-1	-1	2	-1	1	2
11	-3	-3	-3	-3	-3	-3	-3	-3
12	2	1	1	2	1	1	3	-3
13	-2	2	1	-1	1	0	-2	-2
14	-2	1	1	0	1	1	1	1
15	-3	0	0	-3	1	3	-3	-1
16	1	1	1	0	1	1	1	2
17	1	2	2	0	2	2	0	0
18	-3	-3	-3	-3	-3	-3	-3	-3
19	-2	-2	-2	-1	-2	-2	-2	-1
20	0	-2	-2	1	-1	-2	1	-3
21	-3	-3	-3	-3	-3	-3	-3	-3
22	-3	-3	3	-3	-3	-3	-3	0
23	-2	-2	-2	-2	-1	-2	-2	-1
24	1	0	0	1	0	0	1	-3
25	3	0	0	3	0	0	3	1
26	1	-1	1	1	-1	1	0	-3
27	0	-2	2	0	-3	1	-1	2
28	-3	-3	-3	-3	-3	-3	-3	-3
29	-3	-3	3	-3	-3	3	-3	3
30	-3	1	1	-3	1	1	-3	2
Mean	-1.1	-0.466667	0	-1.2	-0.4	-0.366667	-1.33333	-1.16667
SS + 3PP only
1	-1	-3	-3	0	2	2	-1	0
2	-3	-3	3	-3	-3	3	-3	-3
3	1	1	1	1	1	1	-2	-1
4	2	1	1	2	1	1	-3	1
5	2	2	2	3	2	2	-3	-3
6	1	3	1	1	2	0	0	-3
7	1	1	1	1	1	0	1	-1
8	3	0	0	0	0	0	3	0
9	2	0	0	2	3	2	2	-3
10	2	2	2	-2	2	1	2	2
11	-3	2	3	-3	-3	2	-3	-3
12	2	2	2	2	2	2	3	-3
13	-2	-1	-2	-2	-1	-2	-2	-2
14	3	3	3	-1	3	3	3	-3
15	1	0	0	1	0	0	1	2
16	1	2	0	0	0	1	1	-3
17	0	0	1	-3	0	1	0	-3
18	3	3	3	3	3	3	3	0
19	-2	-2	-3	-2	-2	-3	-3	-3
20	3	-2	-3	3	0	0	1	-3
21	1	-2	2	0	-3	3	-1	-2
22	3	2	3	3	3	3	-3	-3
23	-1	-1	-1	-2	0	-1	-1	-2
24	1	1	1	1	1	1	1	-1
25	2	0	-2	-2	-1	-2	2	-1
26	2	1	3	1	1	2	1	-2
27	-2	-1	1	-2	-1	1	-2	-2
28	1	2	2	1	1	1	1	-3
29	0	2	-1	-2	2	0	1	-3
30	-3	-2	-2	-3	-2	-2	-3	-3
Mean	0.666667	0.433333	0.6	-0.0666667	0.466667	0.833333	-0.133333	-1.8
AA + 3PP only
1	-1	-3	-3	-3	-3	-3	-3	2
2	3	3	3	3	3	3	3	-3
3	1	1	1	0	1	2	-3	1
4	-1	2	-2	1	1	-2	1	-3
5	-3	-3	-3	-3	-3	-3	-3	0
6	1	1	0	1	0	0	0	-3
7	-2	-2	-2	-1	-1	-2	-1	1
8	3	0	3	-3	0	0	-3	-3
9	-3	-3	-3	-3	-3	-3	-3	-3
10	2	2	2	-1	2	2	1	2
11	-3	-3	3	-3	0	2	0	-3
12	2	-3	-3	1	-3	-3	1	-3
13	-3	-1	-3	-3	-2	-3	-3	-3
14	-3	3	-3	-3	1	-3	-3	-3
15	-3	-3	-3	-3	-3	-3	-3	-1
16	-2	-2	-2	-2	0	0	-1	1
17	1	1	0	-1	-3	-3	-3	-3
18	-3	-3	-3	-3	-3	-3	-3	-3
19	-3	-3	-3	-2	-3	-3	-1	-3
20	-3	2	-2	-3	1.5	-1	0	-3
21	-3	-3	1	-3	-2	1	0	-3
22	-3	-3	-3	-3	-3	-3	-3	-2
23	-2	-2	-2	-2	-2	-2	-2	-2
24	-3	-3	-3	-3	-3	-3	-3	-3
25	3	1	0	0	1	1	3	-1
26	1	0	-2	0	0	-2	1	-3
27	-1	-1	-1	-2	-1	-1	-1	-1
28	-3	-3	-3	-3	-3	-3	-3	-3
29	-3	-3	3	-3	-3	3	-3	-3
30	-3	-3	-3	-3	-3	-3	-3	-3
Mean	-1.23333	-1.13333	-1.2	-1.76667	-1.21667	-1.26667	-1.36667	-1.9

## Sheet: Fig 8 (exp 5, self-loc task)
Participant / Condition	Location A	Location B
SS + 1PP-1PP
1	6	6
2	1	9
3	1	9
4	9	7
5	10	10
6	8	8
7	8	2
8	5	6
9	5	6
10	2	9
11	10	10
12	8	8
13	10	10
14	10	10
15	8	8
16	2	10
17	7	5
18	10	10
19	7	8
20	7	7
21	8	5
22	10	7
23	3	4
24	7	7
25	7	5
26	7	8
27	7	7
28	1	7
29	10	0
30	7	7
Mean	6.7	7.16667
AA + 1PP-1PP
1	5	5
2	10	10
3	6	1
4	6	1
5	0	0
6	7	7
7	4	4
8	5	5
9	6	6
10	3	8
11	0	0
12	0	0
13	3	3
14	10	10
15	3	3
16	0	10
17	7	5
18	0	0
19	4	5
20	2	2
21	6	3
22	7	0
23	1	2
24	2	2
25	4	8
26	4	3
27	4	4
28	0	0
29	10	0
30	4	4
Mean	4.1	3.7
SS + 1PP-1PP-3PP
1	5	5
2	10	10
3	6	2
4	8	8
5	10	10
6	1	8
7	5	5
8	8	8
9	5	5
10	3	8
11	10	10
12	1	9
13	7	7
14	10	10
15	8	4
16	5	5
17	8	8
18	10	10
19	6	6
20	8	8
21	8	4
22	5	5
23	2	3
24	8	8
25	8	6
26	8	8
27	9	2
28	6	6
29	10	0
30	8	8
Mean	6.86667	6.53333
AA + 1PP-1PP-3PP
1	1	9
2	10	5
3	4	4
4	0	0
5	4	4
6	5	5
7	4	4
8	5	5
9	0	10
10	3	8
11	0	0
12	4	4
13	4	5
14	5	5
15	7	5
16	4	4
17	8	8
18	0	0
19	3	3
20	2	2
21	0	0
22	5	0
23	0	1
24	1	1
25	4	4
26	5	4
27	8	1
28	0	0
29	10	0
30	6	6
Mean	3.73333	3.56667
SS + 3PP only
1	5	5
2	9	0
3	4	5
4	6	6
5	9	8
6	3	7
7	5	5
8	5	5
9	0	2
10	4	7
11	8	2
12	9	9
13	2	3
14	10	10
15	5	5
16	4	6
17	7	4
18	10	10
19	2	2
20	5	5
21	8	5
22	8	8
23	0	0
24	5	5
25	7	7
26	9	6
27	5	3
28	7	7
29	4	6
30	2	2
Mean	5.56667	5.16667
AA + 3PP only
1	0	0
2	10	10
3	4	5
4	4	6
5	0	0
6	3	3
7	3	3
8	7	3
9	0	0
10	4	7
11	7	0
12	0	0
13	0	2
14	0	5
15	0	0
16	3	3
17	4.5	7
18	0	0
19	2	2
20	3	6
21	6	4
22	1	0
23	0	0
24	0	0
25	6	8
26	5	2
27	0	0
28	0	0
29	6	0
30	1	1
Mean	2.65	2.56667
